# Supplementary material for: Circulating Tumor DNA as a Real-Time Biomarker for Minimal Residual Disease and Recurrence Prediction in Stage II Colorectal Cancer: A Systematic Review and Meta-Analysis
Source: Int J Mol Sci. 2025 Mar 11;26(6):2486. doi: 10.3390/ijms26062486 (PMC11942625; doi:10.3390/ijms26062486)
Supplement: Supplementary file 1 [file ijms-26-02486-s001.zip]

Archive with 1 entries (1 files):
- ijms-3493651-supplementary.pdf
